# Supplementary material for: Development of Thermosensitive Hydrogels with Tailor-Made Geometries to Modulate Cell Harvesting of Non-Flat Cell Cultures
Source: Gels. 2024 Dec 6;10(12):802. doi: 10.3390/gels10120802 (PMC11675774; doi:10.3390/gels10120802)
Supplement: Supplementary file 1 [file gels-10-00802-s001.zip]

Archive with 1 entries (1 files):
- gels-3283861-supplementary.pdf
